# Supplementary material for: Converting Galactose into the Rare Sugar Talose with Cellobiose 2-Epimerase as Biocatalyst
Source: Molecules. 2018 Oct 1;23(10):2519. doi: 10.3390/molecules23102519 (PMC6222537; doi:10.3390/molecules23102519)
Supplement: Supplementary file 1 [file molecules-23-02519-s001.zip]

Archive with 14 entries (11 files):
- Supplementary data/
- Supplementary data/.DS_Store
- __MACOSX/
- __MACOSX/Supplementary data/
- __MACOSX/Supplementary data/._.DS_Store
- Supplementary data/Figure S1.pdf
- __MACOSX/Supplementary data/._Figure S1.pdf
- Supplementary data/Figure S2.pdf
- __MACOSX/Supplementary data/._Figure S2.pdf
- Supplementary data/Figure S3.pdf
- __MACOSX/Supplementary data/._Figure S3.pdf
- Supplementary data/Figure S4.pdf
- Supplementary data/Table S1.pdf
- __MACOSX/Supplementary data/._Table S1.pdf
